# Supplementary material for: CaWRKY22b Plays a Positive Role in the Regulation of Pepper Resistance to Ralstonia solanacearum in a Manner Associated with Jasmonic Acid Signaling
Source: Plants (Basel). 2024 Jul 27;13(15):2081. doi: 10.3390/plants13152081 (PMC11314181; doi:10.3390/plants13152081)
Supplement: Supplementary file 1 [file plants-13-02081-s001.zip]

Archive with 1 entries (1 files):
- plants-3100463-supplementary.xlsx
