# Supplementary material for: CaWRKY22b Plays a Positive Role in the Regulation of Pepper Resistance to Ralstonia solanacearum in a Manner Associated with Jasmonic Acid Signaling
Source: Plants (Basel). 2024 Jul 27;13(15):2081. doi: 10.3390/plants13152081 (PMC11314181; doi:10.3390/plants13152081)
Supplement: Supplementary file 1 [file plants-13-02081-s001.zip › plants-3100463-supplementary.xlsx]

## Sheet: Supplementary Table S1
Supplementary Table S1. Qligonucleotides used in this study
Analysis	Genes	Sequences of the oligonucleotide
VIGS	CaWRKY22b-V1GS-F	5-GGGGACAAGTTTGTACAAAAAAGCAGGCTTC ATGGAAGAAGATTGGGATC-3
	CaWRKY22b-VIGS-R	5-GGGGACCACTTTGTACAAGAAAGCTGGGTC CAAGAAGTGGTGGTAGAGC-3
Overexpression vector construction	CaWRKY22b-OE-F	5-GGGGACAAGTTTGTACAAAAAAGCAGGCTTC ATGGAAGAAGATTGGGATCTAC-3
	CaWRKY22b-OE-R	5-GGGGACCACTTTGTACAAGAAAGCTGGGTCT TCAACCACCGCCGGCCGCC-3
Primers for qRT-PCR	CaWRKY22b-RT-F	5-ATGGAAGAAGATTGGGATC-3
	CaWRKY22b-RT-R	5-CAAGAAGTGGTGGTAGAGC-3
	CaWRKY22-RT-F	5-GAGGCTGCACAGCTAGTTCCAC-3
	CaWRKY22-RT-R	5-CACCAAGAACAGAGAGGGG-3
	CaPO2- RT-F	5-ATGGCAGAGAAAACCACCAGCA-3
	CaPO2- RT-R	5-TCAAAAAAAAGTGACCTCCTTTCTGT-3
	CaDEF1-RT-F	5-CAAGGGAGTATGTGCTAGTGAGAC-3
	CaDEF1-RT-R	5-TGCACAGCACTATCATTGCATAC-3
	CaHIR1-RT-F	5-GACATGGTCCTGGTAACCCA-3
	CaHIR1-RT-R	5-CCCAACAGAAGCCTGAAGAA-3
	CaBPR1-RT-F	5-CAGGATGCAACACTCTGGTGG-3
	CaBPR1-RT-R	5-ATCAAAGGCCGGTTGGTC-3
	CaACTIN- RT-F	5-TTGGATTCTGGTGATGGTGTG-3
	CaACTIN RT-R	5-AACATGGTTGAGCCACCACTG-3
	18S ribosomal RNA-RT-F	5-CCGGTCCGCCTATGGTGTGCACCGGTCGTC-3
	18S rbosomal RNA-RT-R	5-GCAGTTGTTCGTCTTTCATAAATCCAAGAA-3
